# Supplementary material for: Tuning the electronic structure of a rod-like DNA-stabilized silver nanocluster Ag28Cl2 for photophysics in the NIR-II window
Source: Chem Commun (Camb). 2025 Jun 9;61(57):10598–601. doi: 10.1039/d5cc02127h (PMC12172426; doi:10.1039/d5cc02127h)
Supplement: CC-061-D5CC02127H-s001 [file CC-061-D5CC02127H-s001.xyz]

1028

 C         1.355000       12.899000        6.162000
 O         0.159000       13.231000        6.841000
 C         2.563000       13.302000        6.982000
 O         2.502000       14.723000        7.247000
 C         2.649000       12.671000        8.355000
 O         3.254000       11.393000        8.269000
 C         3.546000       13.657000        9.082000
 C         3.044000       14.986000        8.528000
 N         1.994000       15.624000        9.370000
 C         2.373000       16.384001       10.474000
 O         3.576000       16.492001       10.742000
 N         1.407000       16.974001       11.221000
 C         0.114000       16.837000       10.904000
 N        -0.786000       17.438999       11.666000
 C        -0.300000       16.058001        9.779000
 C         0.685000       15.478000        9.042000
 H         1.382000       11.821000        6.004000
 H         1.381000       13.420000        5.205000
 H        -0.062000       14.149000        6.670000
 H         3.415000       12.976000        6.385000
 H         1.689000       12.507000        8.844000
 H         4.612000       13.485000        8.930000
 H         3.411000       13.598000       10.162000
 H         3.883000       15.682000        8.502000
 H        -1.769000       17.351000       11.452000
 H        -0.489000       17.986000       12.461000
 H        -1.353000       15.935000        9.525000
 H         0.417000       14.883000        8.169000
 P         2.533000       10.116000        8.917000
 C         1.711000        9.659000       11.319000
 O         2.454000       10.475000       10.462000
 C         1.272000       10.428000       12.547000
 O         2.425000       10.954000       13.247000
 C         0.396000       11.637000       12.291000
 O        -0.336000       11.857000       13.469000
 C         1.436000       12.743000       12.084000
 C         2.419000       12.373000       13.177000
 N         3.807000       12.807000       12.991000
 C         4.186000       14.102000       13.337000
 O         3.321000       14.892000       13.736000
 N         5.490000       14.455000       13.219000
 C         6.401000       13.576000       12.784000
 N         7.661000       13.971000       12.692000
 C         6.037000       12.242000       12.418000
 C         4.724000       11.910000       12.547000
 O         1.151000       10.053000        8.414000
 O         3.444000        8.963000        8.758000
 H         2.324000        8.812000       11.627000
 H         0.698000        9.690000       13.108000
 H        -0.305000       11.560000       11.460000
 H         1.047000       13.760000       12.136000
 H         1.890000       12.694000       11.094000
 H         2.079000       12.889000       14.075000
 H         8.369000       13.329000       12.365000
 H         7.915000       14.914000       12.949000
 H         6.775000       11.527000       12.054000
 H         4.401000       10.902000       12.288000
 H         0.824000        9.312000       10.789000
 P        -1.730000       12.634000       13.459000
 C        -2.485000       11.561000       15.713000
 O        -2.099000       12.724000       15.013000
 C        -1.602000       11.336000       16.917999
 O        -0.228000       11.310000       16.509001
 C        -1.625000       12.428000       17.965000
 O        -2.745000       12.265000       18.811001
 C        -0.320000       12.177000       18.719000
 C         0.561000       11.505000       17.657000
 N         5.228000       11.207000       15.745000
 C         4.279000       10.224000       15.865000
 N         4.628000        9.001000       15.445000
 N         3.070000       10.422000       16.382999
 C         2.886000       11.709000       16.756001
 C         3.777000       12.763000       16.658001
 C         5.074000       12.533000       16.131001
 O         6.021000       13.314000       16.000000
 N         3.215000       13.932000       17.160999
 C         2.010000       13.556000       17.534000
 N         1.723000       12.230000       17.277000
 O        -2.700000       11.777000       12.731000
 O        -1.520000       14.031000       13.023000
 H        -2.407000       10.701000       15.048000
 H        -1.991000       10.411000       17.341999
 H        -1.702000       13.438000       17.562000
 H        -0.450000       11.574000       19.617001
 H         0.122000       13.112000       19.063000
 H         0.924000       10.580000       18.105000
 H         6.116000       10.944000       15.341000
 H         3.972000        8.236000       15.516000
 H         5.547000        8.843000       15.058000
 H         1.299000       14.234000       18.006001
 H        -3.512000       11.687000       16.054001
 P        -3.877000       13.397000       18.806000
 C        -2.522000       14.741000       20.669001
 O        -3.120000       14.725000       19.348000
 C        -1.569000       15.910000       20.827999
 O        -0.339000       15.669000       20.128000
 C        -2.034000       17.264000       20.304001
 O        -2.774000       17.841999       21.364000
 C        -0.736000       18.030001       20.048000
 C         0.124000       16.879000       19.509001
 N         0.183000       16.663000       18.023001
 C         1.282000       17.142000       17.283001
 O         2.130000       17.847000       17.850000
 N         1.378000       16.860001       15.949000
 C         0.425000       16.118000       15.364000
 N         0.554000       15.869000       14.072000
 C        -0.705000       15.637000       16.091000
 C        -0.772000       15.923000       17.399000
 O        -4.945000       12.971000       19.799000
 O        -4.331000       13.676000       17.396000
 H        -1.974000       13.812000       20.823000
 H        -1.480000       15.969000       21.913000
 H        -2.649000       17.243000       19.403999
 H        -0.326000       18.556000       20.910000
 H        -0.867000       18.822001       19.311001
 H         1.146000       17.165001       19.759001
 H        -0.146000       15.323000       13.590000
 H         1.353000       16.225000       13.566000
 H        -1.486000       15.057000       15.600000
 H        -1.617000       15.552000       17.979000
 H        -3.319000       14.844000       21.406000
 P        -3.712000       19.070999       20.933001
 C        -1.782000       20.691999       21.754999
 O        -2.716000       20.315001       20.729000
 C        -0.845000       21.711000       21.162001
 O        -0.027000       21.063999       20.163000
 C        -1.544000       22.892000       20.480000
 O        -1.018000       24.107000       20.996000
 C        -1.180000       22.726999       19.010000
 C         0.134000       21.969999       19.083000
 N        -1.496000       18.820999       15.409000
 C        -2.152000       19.184999       16.562000
 N        -3.374000       18.673000       16.759001
 N        -1.634000       19.995001       17.476000
 C        -0.394000       20.422001       17.139999
 C         0.332000       20.110001       16.003000
 C        -0.231000       19.257999       15.023000
 O         0.266000       18.857000       13.968000
 N         1.580000       20.718000       16.024000
 C         1.559000       21.400999       17.148001
 N         0.424000       21.226999       17.903000
 O        -4.582000       19.405001       22.127001
 O        -4.456000       18.884001       19.639000
 H        -1.221000       19.819000       22.087999
 H        -0.269000       22.108999       21.997999
 H        -2.622000       22.916000       20.639000
 H        -1.109000       23.671000       18.469999
 H        -1.938000       22.153000       18.476999
 H         0.958000       22.673000       19.205999
 H        -1.973000       18.181999       14.789000
 H        -3.892000       18.909000       17.594000
 H        -3.778000       18.051001       16.073000
 H         2.377000       22.052999       17.455999
 H        -2.305000       21.107000       22.615999
 P        -1.805000       25.473000       20.663000
 C         0.182000       26.018999       18.993999
 O        -1.236000       25.950001       19.222000
 C         0.423000       26.080000       17.502001
 O         0.129000       24.798000       16.872000
 C        -0.388000       27.139000       16.736000
 O         0.492000       27.818001       15.842000
 C        -1.363000       26.285000       15.942000
 C        -0.457000       25.100000       15.644000
 N        -1.102000       23.884001       15.130000
 C        -0.356000       23.097000       14.253000
 O         0.824000       23.414000       14.064000
 N        -0.939000       22.021000       13.668000
 C        -2.213000       21.730000       13.972000
 N        -2.756000       20.680000       13.386000
 C        -2.979000       22.518000       14.877000
 C        -2.388000       23.577000       15.440000
 O        -1.369000       26.480000       21.676001
 O        -3.266000       25.306999       20.469999
 H         0.666000       25.135000       19.410000
 H         1.476000       26.354000       17.434999
 H        -0.873000       27.886000       17.364000
 H        -1.804000       26.767000       15.070000
 H        -2.231000       25.997000       16.535000
 H         0.221000       25.393000       14.842000
 H        -3.715000       20.431000       13.584000
 H        -2.213000       20.125000       12.740000
 H        -4.015000       22.266001       15.104000
 H        -2.939000       24.195000       16.149000
 H         0.596000       26.903999       19.476999
 P         0.300000       29.341000       15.364000
 C         2.808000       29.643000       15.863000
 O         1.781000       29.716999       14.908000
 C         4.112000       29.268999       15.206000
 O         4.015000       27.948999       14.641000
 C         4.534000       30.183001       14.062000
 O         5.782000       30.688000       14.385000
 C         4.595000       29.252001       12.837000
 C         4.821000       27.910000       13.504000
 N         6.341000       24.367001       10.197000
 C         7.056000       25.400999       10.759000
 N         8.348000       25.510000       10.407000
 N         6.536000       26.273001       11.612000
 C         5.226000       26.027000       11.863000
 C         4.428000       25.021000       11.351000
 C         4.994000       24.096001       10.441000
 O         4.445000       23.136000        9.881000
 N         3.142000       25.129000       11.869000
 C         3.190000       26.169001       12.662000
 N         4.427000       26.770000       12.711000
 O        -0.040000       30.146000       16.556000
 O        -0.579000       29.372000       14.171000
 H         2.552000       28.889999       16.608999
 H         4.851000       29.347000       16.003000
 H         3.868000       31.025000       13.873000
 H         5.355000       29.523001       12.105000
 H         3.662000       29.268000       12.274000
 H         5.887000       27.778000       13.689000
 H         6.830000       23.757000        9.558000
 H         8.915000       26.252001       10.792000
 H         8.752000       24.850000        9.758000
 H         2.331000       26.525999       13.230000
 H         2.919000       30.618000       16.337999
 P         6.107000       32.248001       14.236000
 C         7.989000       33.230999       12.745000
 O         7.054000       32.214001       12.962000
 C         9.396000       32.674999       12.810000
 O        10.245000       33.459000       11.939000
 C        10.047000       32.737000       14.186000
 O        10.977000       31.673000       14.336000
 C        10.756000       34.078999       14.146000
 C        11.238000       34.108002       12.707000
 N        11.412000       35.460999       12.184000
 C        12.699000       35.943001       11.958000
 O        13.665000       35.214001       12.213000
 N        12.848000       37.201000       11.473000
 C        11.782000       37.966000       11.207000
 N        11.986000       39.182999       10.730000
 C        10.451000       37.494999       11.435000
 C        10.325000       36.230000       11.920000
 O         6.930000       32.666000       15.391000
 O         4.931000       33.035999       13.822000
 H         7.870000       33.999001       13.509000
 H         9.302000       31.627001       12.525000
 H         9.347000       32.641998       15.016000
 H        11.547000       34.192001       14.887000
 H        10.072000       34.901001       14.357000
 H        12.213000       33.624001       12.657000
 H        11.200000       39.783001       10.523000
 H        12.928000       39.513000       10.573000
 H         9.581000       38.118999       11.230000
 H         9.329000       35.825001       12.101000
 H         7.823000       33.659000       11.757000
 P        11.266000       31.062000       15.792000
 C         9.163000       29.562000       15.468000
 O         9.845000       30.500999       16.257999
 C         8.248000       28.747000       16.337999
 O         7.545000       27.785000       15.510000
 C         8.973000       27.933001       17.419001
 O         8.313000       28.084000       18.669001
 C         8.878000       26.504000       16.900000
 C         7.555000       26.556999       16.170000
 N         4.365000       23.158001       14.217000
 C         4.153000       24.091999       15.207000
 N         2.927000       24.125000       15.759000
 N         5.083000       24.937000       15.630000
 C         6.259000       24.775000       14.976000
 C         6.567000       23.872999       13.975000
 C         5.567000       22.975000       13.531000
 O         5.651000       22.104000       12.654000
 N         7.890000       24.042000       13.578000
 C         8.339000       25.016001       14.328000
 N         7.403000       25.514000       15.205000
 O        11.621000       32.166000       16.705000
 O        12.200000       29.931999       15.603000
 H         9.883000       28.905001       14.980000
 H         7.590000       29.464001       16.829000
 H        10.004000       28.243999       17.590000
 H         8.937000       25.738001       17.673000
 H         9.700000       26.266001       16.225000
 H         6.740000       26.433001       16.882999
 H         2.720000       24.791000       16.490000
 H         2.213000       23.483999       15.443000
 H         9.358000       25.396999       14.264000
 H         8.577000       30.082001       14.710000
 P         8.798000       27.247999       19.959999
 C         6.529000       26.016001       20.270000
 O         7.890000       25.930000       19.927999
 C         5.804000       24.712999       19.981001
 O         5.921000       24.381001       18.587999
 C         6.350000       23.483999       20.676001
 O         5.868000       23.427999       22.011999
 C         5.754000       22.356001       19.823000
 C         5.565000       23.014000       18.445000
 N         6.412000       22.379999       17.406000
 C         5.883000       21.344999       16.638000
 O         4.717000       20.986000       16.839001
 N         6.671000       20.760000       15.702000
 C         7.930000       21.172001       15.509000
 N         8.652000       20.569000       14.578000
 C         8.496000       22.229000       16.287001
 C         7.688000       22.802999       17.219999
 O         8.399000       28.066000       21.122999
 O        10.189000       26.778000       19.790001
 H         6.067000       26.816000       19.691999
 H         4.793000       24.917000       20.333000
 H         7.437000       23.447001       20.750999
 H         4.827000       21.955000       20.233999
 H         6.438000       21.509001       19.761000
 H         4.531000       22.896000       18.121000
 H         9.606000       20.857000       14.413000
 H         8.249000       19.820000       14.033000
 H         9.524000       22.559000       16.139999
 H         8.074000       23.618999       17.830000
 H         6.455000       26.221001       21.337999
 P         6.892000       23.221001       23.229000
 C         8.438000       21.198999       23.884001
 O         7.481000       21.756001       22.982000
 C         9.078000       19.943001       23.302999
 O         8.048000       18.997999       22.933001
 C         9.887000       20.152000       22.033001
 O        10.821000       19.096001       21.886999
 C         8.813000       20.063999       20.962000
 C         7.921000       18.959999       21.525999
 N         6.502000       19.114000       21.198000
 C         6.089000       18.874001       19.889999
 O         6.934000       18.556000       19.044001
 N         4.773000       19.004999       19.587000
 C         3.884000       19.351000       20.525999
 N         2.612000       19.459999       20.176001
 C         4.284000       19.607000       21.875000
 C         5.608000       19.466999       22.156000
 O         6.088000       23.216000       24.469000
 O         8.004000       24.181999       23.080999
 H         7.940000       20.945000       24.820000
 H         9.746000       19.601000       24.094000
 H        10.459000       21.079000       22.006001
 H         9.195000       19.863001       19.961000
 H         8.271000       21.004000       20.861000
 H         8.246000       18.018999       21.083000
 H         1.920000       19.722000       20.863001
 H         2.334000       19.281000       19.222000
 H         3.564000       19.900000       22.639999
 H         5.958000       19.642000       23.173000
 H         9.221000       21.938000       24.055000
 P        12.207000       19.350000       21.120001
 C        11.743000       17.226999       19.660999
 O        12.621000       17.930000       20.528000
 C        11.209000       15.991000       20.355000
 O         9.857000       16.223000       20.784000
 C        11.134000       14.749000       19.493000
 O        12.390000       14.072000       19.547001
 C        10.026000       13.933000       20.167000
 C         9.178000       14.990000       20.884001
 N         4.328000       16.216000       21.747000
 C         5.378000       16.132999       22.635000
 N         5.111000       16.416000       23.922001
 N         6.610000       15.795000       22.282000
 C         6.713000       15.542000       20.954000
 C         5.724000       15.598000       19.990999
 C         4.411000       15.960000       20.378000
 O         3.402000       16.065001       19.667000
 N         6.254000       15.263000       18.749001
 C         7.518000       15.019000       18.983999
 N         7.874000       15.168000       20.305000
 O        13.198000       19.739000       22.142000
 O        11.943000       20.283001       20.007999
 H        12.283000       16.931999       18.761000
 H        11.917000       15.817000       21.165001
 H        10.927000       14.936000       18.438999
 H        10.415000       13.174000       20.844999
 H         9.433000       13.395000       19.427000
 H         9.039000       14.654000       21.910999
 H         3.427000       16.483000       22.115999
 H         5.847000       16.370001       24.612000
 H         4.175000       16.674999       24.198000
 H         8.223000       14.725000       18.205999
 H        10.909000       17.875999       19.393999
 P        12.651000       12.737000       18.690001
 C        12.957000       14.037000       16.459000
 O        12.193000       13.123000       17.214001
 C        12.586000       13.943000       14.995000
 O        11.184000       14.266000       14.825000
 C        13.382000       14.862000       14.085000
 O        14.205000       14.076000       13.236000
 C        12.331000       15.657000       13.289000
 C        11.021000       15.424000       14.043000
 N        10.629000       16.507999       14.964000
 C         9.318000       16.545000       15.432000
 O         8.516000       15.691000       15.036000
 N         8.965000       17.524000       16.302000
 C         9.857000       18.434999       16.711000
 N         9.459000       19.365000       17.563999
 C        11.207000       18.420000       16.240999
 C        11.541000       17.427999       15.371000
 O        11.770000       11.653000       19.174999
 O        14.117000       12.538000       18.646999
 H        14.016000       13.807000       16.577999
 H        12.815000       12.917000       14.706000
 H        14.042000       15.538000       14.628000
 H        12.272000       15.338000       12.248000
 H        12.582000       16.718000       13.270000
 H        10.241000       15.353000       13.285000
 H        10.110000       20.066000       17.886999
 H         8.504000       19.374001       17.892000
 H        11.933000       19.166000       16.563000
 H        12.562000       17.371000       14.993000
 H        12.754000       15.048000       16.813000
 P        15.174000       14.783000       12.169000
 C        13.704000       13.823000       10.263000
 O        14.261000       14.957000       10.877000
 C        12.695000       14.226000        9.208000
 O        11.513000       14.789000        9.833000
 C        13.171000       15.273000        8.204000
 O        12.636000       14.935000        6.939000
 C        12.564000       16.572001        8.751000
 C        11.232000       16.054001        9.264000
 N         6.918000       16.941999       11.758000
 C         7.175000       16.069000       10.723000
 N         6.147000       15.318000       10.291000
 N         8.363000       15.943000       10.148000
 C         9.288000       16.768000       10.696000
 C         9.128000       17.672001       11.730000
 C         7.855000       17.799000       12.336000
 O         7.519000       18.546000       13.266000
 N        10.333000       18.319000       11.982000
 C        11.172000       17.806000       11.119000
 N        10.609000       16.853001       10.300000
 O        16.264000       13.832000       11.860000
 O        15.486000       16.148001       12.639000
 H        13.208000       13.213000       11.019000
 H        12.507000       13.298000        8.668000
 H        14.252000       15.351000        8.085000
 H        12.489000       17.382000        8.025000
 H        13.169000       16.993999        9.553000
 H        10.536000       16.055000        8.425000
 H         6.283000       14.663000        9.534000
 H         5.239000       15.409000       10.723000
 H        12.218000       18.105000       11.054000
 H        14.503000       13.256000        9.785000
 P        13.229000       15.574000        5.597000
 C        11.490000       17.243000        4.574000
 O        12.521000       17.000999        5.531000
 C        10.155000       16.642000        4.996000
 O         9.882000       16.964001        6.383000
 C         8.969000       17.163000        4.184000
 O         8.223000       16.103001        3.630000
 C         8.140000       17.990000        5.167000
 C         8.561000       17.452999        6.523000
 N         5.976000       19.780001       10.372000
 C         5.633000       18.778999        9.550000
 N         6.346000       18.211000        8.560000
 C         7.559000       18.791000        8.444000
 C         8.049000       19.830999        9.214000
 C         7.200000       20.337000       10.232000
 N         7.550000       21.326000       11.063000
 N         9.335000       20.169001        8.812000
 C         9.595000       19.347000        7.829000
 N         8.570000       18.478001        7.550000
 O        12.765000       14.737000        4.470000
 O        14.682000       15.798000        5.802000
 H        11.786000       16.805000        3.621000
 H        10.253000       15.569000        4.830000
 H         9.291000       17.764000        3.334000
 H         7.067000       17.908001        4.992000
 H         8.372000       19.051001        5.078000
 H         7.850000       16.684999        6.828000
 H         4.636000       18.367001        9.705000
 H         8.460000       21.756001       10.981000
 H         6.904000       21.642000       11.772000
 H        10.538000       19.351000        7.282000
 H        11.358000       18.322001        4.493000
 P         7.444000       16.349001        2.247000
 C         5.233000       15.032000        2.652000
 O         5.903000       16.270000        2.652000
 C         3.810000       15.219000        3.120000
 O         3.829000       15.614000        4.513000
 C         3.051000       16.323000        2.406000
 O         2.405000       15.806000        1.243000
 C         2.036000       16.747000        3.457000
 C         2.826000       16.577000        4.755000
 N         3.039000       20.230000        8.403000
 C         2.240000       19.166000        8.253000
 N         2.229000       18.243999        7.272000
 C         3.180000       18.504999        6.352000
 C         4.071000       19.563000        6.370000
 C         3.986000       20.462000        7.465000
 N         4.795000       21.517000        7.623000
 N         4.908000       19.514000        5.263000
 C         4.519000       18.451000        4.608000
 N         3.480000       17.783001        5.207000
 O         7.771000       15.225000        1.337000
 O         7.712000       17.743999        1.841000
 H         5.747000       14.342000        3.321000
 H         3.315000       14.268000        2.923000
 H         3.678000       17.143000        2.056000
 H         2.171000       14.886000        1.388000
 H         1.111000       16.171000        3.429000
 H         1.727000       17.782000        3.314000
 H         2.117000       16.288000        5.531000
 H         1.494000       19.027000        9.035000
 H         5.512000       21.709999        6.939000
 H         4.688000       22.120001        8.426000
 H         5.228000       14.627000        1.640000
 H         4.977000       18.125999        3.674000
 C         4.738000       33.187000       10.443000
 O         3.801000       32.863998       11.459000
 C         4.226000       32.763000        9.076000
 O         3.952000       31.337999        9.086000
 C         2.909000       33.387001        8.662000
 O         3.130000       34.672001        8.097000
 C         2.421000       32.393002        7.622000
 C         2.837000       31.068001        8.255000
 N         1.772000       30.427999        9.081000
 C         0.784000       29.672001        8.453000
 O         0.804000       29.568001        7.221000
 N        -0.170000       29.084000        9.216000
 C        -0.163000       29.216999       10.548000
 N        -1.116000       28.617001       11.244000
 C         0.837000       29.990000       11.215000
 C         1.786000       30.570000       10.431000
 H         5.678000       32.674000       10.647000
 H         3.653000       33.632999       12.015000
 H         5.010000       33.078999        8.388000
 H         2.202000       33.549999        9.475000
 H         2.827000       32.556999        6.624000
 H         1.341000       32.451000        7.490000
 H         3.058000       30.368000        7.449000
 H        -1.137000       28.702999       12.250000
 H        -1.823000       28.073999       10.769000
 H         0.839000       30.108999       12.298000
 H         2.574000       31.160999       10.897000
 H         4.887000       34.266998       10.438000
 P         2.329000       35.942001        8.659000
 C        -0.195000       36.401001        8.918000
 O         0.804000       35.592999        8.371000
 C        -1.493000       35.636002        9.050000
 O        -1.907000       35.115002        7.764000
 C        -1.460000       34.424999        9.956000
 O        -2.783000       34.196999       10.371000
 C        -0.995000       33.327999        8.989000
 C        -1.829000       33.696999        7.778000
 N        -1.319000       33.264999        6.459000
 C        -1.595000       31.981001        5.993000
 O        -2.210000       31.198000        6.727000
 N        -1.172000       31.632000        4.753000
 C        -0.508000       32.502998        3.984000
 N        -0.123000       32.111000        2.780000
 C        -0.209000       33.825001        4.440000
 C        -0.644000       34.153999        5.687000
 O         2.498000       35.981998       10.121000
 O         2.718000       37.111000        7.841000
 H        -0.352000       37.264000        8.271000
 H        -2.167000       36.379002        9.477000
 H        -0.832000       34.498001       10.844000
 H        -1.123000       32.306999        9.348000
 H         0.074000       33.391998        8.783000
 H        -2.778000       33.174000        7.894000
 H         0.382000       32.747002        2.179000
 H        -0.334000       31.176001        2.462000
 H         0.340000       34.534000        3.820000
 H        -0.446000       35.153000        6.074000
 H         0.122000       36.723999        9.910000
 P        -3.113000       33.415001       11.722000
 C        -5.470000       34.497002       11.918000
 O        -4.708000       33.332001       11.711000
 C        -6.425000       34.730999       10.771000
 O        -5.698000       34.737000        9.536000
 C        -7.459000       33.650002       10.545000
 O        -8.541000       33.808998       11.436000
 C        -7.884000       33.914001        9.101000
 C        -6.636000       34.570999        8.500000
 N        -3.700000       34.859001        4.415000
 C        -4.025000       35.835999        5.324000
 N        -3.522000       37.056000        5.103000
 N        -4.815000       35.633999        6.373000
 C        -5.233000       34.353001        6.448000
 C        -4.945000       33.305000        5.595000
 C        -4.125000       33.535999        4.460000
 O        -3.791000       32.759998        3.559000
 N        -5.572000       32.139000        6.021000
 C        -6.213000       32.515999        7.109000
 N        -6.013000       33.834000        7.452000
 O        -2.594000       32.033001       11.623000
 O        -2.648000       34.279999       12.834000
 H        -4.799000       35.352001       12.004000
 H        -6.917000       35.665001       11.043000
 H        -7.093000       32.637001       10.711000
 H        -8.780000       34.528999        9.019000
 H        -8.127000       32.985001        8.586000
 H        -6.965000       35.509998        8.055000
 H        -3.100000       35.125000        3.647000
 H        -3.737000       37.813000        5.736000
 H        -2.928000       37.220001        4.303000
 H        -6.846000       31.843000        7.687000
 H        -6.050000       34.374001       12.833000
 P        -8.790000       32.657001       12.523000
 C       -10.233000       31.351999       10.743000
 O        -9.155000       31.320000       11.709000
 C       -10.108000       30.188999        9.785000
 O        -9.025000       30.403000        8.852000
 C        -9.781000       28.854000       10.438000
 O       -10.984000       28.209999       10.844000
 C        -9.123000       28.089001        9.302000
 C        -8.402000       29.174999        8.526000
 N        -6.966000       29.375999        8.821000
 C        -6.019000       28.930000        7.893000
 O        -6.409000       28.243999        6.936000
 N        -4.708000       29.224001        8.099000
 C        -4.356000       29.936001        9.187000
 N        -3.072000       30.197001        9.358000
 C        -5.311000       30.393000       10.139000
 C        -6.593000       30.101000        9.905000
 O        -7.540000       32.377998       13.296000
 O        -9.983000       33.138000       13.304000
 H       -10.189000       32.286999       10.184000
 H       -11.092000       30.143999        9.319000
 H        -9.156000       28.931999       11.327000
 H        -9.835000       27.530001        8.694000
 H        -8.421000       27.348000        9.684000
 H        -8.463000       28.857000        7.485000
 H        -2.767000       30.725000       10.163000
 H        -2.396000       29.868999        8.684000
 H        -5.009000       30.957001       11.021000
 H        -7.356000       30.452999       10.600000
 H       -11.185000       31.278999       11.269000
 P       -10.855000       26.979000       11.871000
 C       -11.186000       25.326000        9.838000
 O       -10.385000       25.750999       10.951000
 C       -10.378000       24.336000        9.044000
 O        -9.218000       25.004000        8.503000
 C        -9.876000       23.150999        9.874000
 O       -10.269000       21.941999        9.240000
 C        -8.361000       23.313999        9.860000
 C        -8.129000       24.096001        8.578000
 N        -4.850000       27.115000       11.098000
 C        -6.113000       26.716999       11.476000
 N        -6.578000       27.158001       12.650000
 N        -6.898000       25.962000       10.722000
 C        -6.297000       25.607000        9.566000
 C        -5.040000       25.952000        9.110000
 C        -4.200000       26.757999        9.915000
 O        -3.059000       27.173000        9.675000
 N        -4.800000       25.410000        7.852000
 C        -5.902000       24.747999        7.593000
 N        -6.871000       24.881001        8.555000
 O       -12.212000       26.629999       12.454000
 O        -9.780000       27.190001       12.885000
 H       -11.441000       26.183001        9.215000
 H       -11.040000       23.948999        8.269000
 H       -10.273000       23.121000       10.889000
 H        -7.821000       22.368000        9.897000
 H        -8.015000       23.871000       10.731000
 H        -8.052000       23.395000        7.747000
 H        -4.349000       27.719000       11.734000
 H        -7.506000       26.900999       12.954000
 H        -6.001000       27.747999       13.232000
 H        -6.036000       24.146000        6.694000
 H       -12.112000       24.870001       10.187000
 P       -10.118000       20.601999       10.116000
 C        -8.090000       19.966999        8.535000
 O        -8.594000       20.101999        9.870000
 C        -6.585000       19.889999        8.609000
 O        -6.052000       21.184999        8.982000
 C        -6.016000       18.881001        9.614000
 O        -4.877000       18.259001        9.022000
 C        -5.566000       19.784000       10.749000
 C        -5.031000       20.943001        9.916000
 N        -4.695000       22.195000       10.629000
 C        -3.571000       22.913000       10.199000
 O        -3.083000       22.603001        9.110000
 N        -3.120000       23.969999       10.926000
 C        -3.753000       24.278999       12.071000
 N        -3.293000       25.299000       12.775000
 C        -4.863000       23.528999       12.549000
 C        -5.281000       22.488001       11.820000
 O       -11.026000       19.565001        9.532000
 O       -10.176000       20.801001       11.584000
 H        -8.388000       20.829000        7.938000
 H        -6.287000       19.559999        7.614000
 H        -6.709000       18.099001        9.923000
 H        -4.862000       19.343000       11.454000
 H        -6.395000       20.084999       11.389000
 H        -4.066000       20.650000        9.503000
 H        -3.737000       25.552999       13.646000
 H        -2.498000       25.825001       12.442000
 H        -5.359000       23.795000       13.483000
 H        -6.100000       21.868000       12.185000
 H        -8.492000       19.068001        8.068000
 P        -4.477000       16.723000        9.287000
 C        -4.375000       16.441999        6.730000
 O        -3.686000       16.351000        7.954000
 C        -3.428000       16.806000        5.618000
 O        -2.900000       18.127001        5.836000
 C        -2.222000       15.885000        5.491000
 O        -2.235000       15.371000        4.207000
 C        -1.014000       16.812000        5.725000
 C        -1.597000       18.153999        5.327000
 N         1.997000       21.687000        4.615000
 C         1.607000       20.659000        3.786000
 N         2.249000       20.549000        2.609000
 N         0.651000       19.792000        4.091000
 C         0.106000       20.038000        5.308000
 C         0.426000       21.039000        6.206000
 C         1.449000       21.958000        5.870000
 O         1.873000       22.912001        6.537000
 N        -0.376000       20.931999        7.337000
 C        -1.143000       19.898001        7.104000
 N        -0.909000       19.299999        5.887000
 O        -5.710000       15.915000        9.320000
 O        -3.541000       16.680000       10.435000
 H        -5.148000       17.207001        6.809000
 H        -4.025000       16.726000        4.709000
 H        -2.205000       15.046000        6.187000
 H        -0.118000       16.530001        5.172000
 H        -0.699000       16.805000        6.769000
 H        -1.520000       18.275000        4.246000
 H         2.737000       22.292000        4.290000
 H         2.001000       19.811001        1.965000
 H         2.979000       21.204000        2.369000
 H        -1.896000       19.544001        7.808000
 H        -4.826000       15.475000        6.507000
 P        -1.998000       13.811000        3.937000
 C        -0.099000       12.843000        2.439000
 O        -0.544000       13.860000        3.297000
 C         0.164000       13.398000        1.056000
 O         1.209000       12.617000        0.429000
 C        -1.024000       13.327000        0.106000
 O        -0.946000       14.373000       -0.851000
 C        -0.828000       11.970000       -0.546000
 C         0.684000       11.945000       -0.698000
 N         1.243000       10.593000       -0.737000
 C         1.770000       10.107000       -1.931000
 O         1.747000       10.831000       -2.934000
 N         2.283000        8.852000       -1.955000
 C         2.293000        8.093000       -0.852000
 N         2.811000        6.878000       -0.930000
 C         1.754000        8.568000        0.385000
 C         1.246000        9.831000        0.386000
 O        -1.852000       13.032000        5.178000
 O        -2.916000       13.374000        2.864000
 H        -0.861000       12.066000        2.376000
 H         0.419000       14.446000        1.213000
 H        -1.995000       13.438000        0.589000
 H        -1.378000       11.832000       -1.477000
 H        -1.181000       11.161000        0.094000
 H         0.947000       12.415000       -1.646000
 H         2.829000        6.283000       -0.114000
 H         3.188000        6.545000       -1.806000
 H         1.750000        7.949000        1.282000
 H         0.833000       10.239000        1.308000
 H         0.827000       12.426000        2.835000
 P        -2.294000       14.990000       -1.461000
 C        -2.470000       16.504999        0.650000
 O        -3.069000       15.542000       -0.179000
 C        -3.539000       17.308001        1.337000
 O        -2.909000       18.271000        2.221000
 C        -4.425000       18.118999        0.382000
 O        -5.801000       17.966999        0.733000
 C        -3.943000       19.549999        0.589000
 C        -3.544000       19.504000        2.048000
 N        -2.397000       22.909000        5.605000
 C        -3.413000       21.979000        5.576000
 N        -4.242000       21.951000        6.634000
 N        -3.604000       21.132999        4.573000
 C        -2.686000       21.289000        3.588000
 C        -1.637000       22.187000        3.526000
 C        -1.442000       23.086000        4.602000
 O        -0.567000       23.954000        4.728000
 N        -0.936000       22.013000        2.338000
 C        -1.560000       21.040001        1.724000
 N        -2.638000       20.547001        2.423000
 O        -3.107000       13.894000       -2.014000
 O        -1.887000       16.120001       -2.328000
 H        -1.847000       17.167000        0.048000
 H        -4.165000       16.582001        1.856000
 H        -4.353000       17.804001       -0.659000
 H        -4.680000       20.315001        0.346000
 H        -3.094000       19.785000       -0.053000
 H        -4.429000       19.636000        2.670000
 H        -5.004000       21.288000        6.661000
 H        -4.103000       22.593000        7.401000
 H        -1.255000       20.656000        0.751000
 H        -1.852000       16.007000        1.398000
 P        -6.935000       18.813999       -0.038000
 C        -7.733000       20.037001        2.106000
 O        -7.097000       20.132999        0.856000
 C        -7.640000       21.346001        2.870000
 O        -6.264000       21.687000        3.087000
 C        -8.188000       22.566999        2.162000
 O        -9.593000       22.625000        2.313000
 C        -7.504000       23.705000        2.932000
 C        -6.210000       23.056999        3.448000
 N        -4.999000       23.684999        2.868000
 C        -4.373000       24.726000        3.551000
 O        -4.839000       25.097000        4.635000
 N        -3.277000       25.302000        2.997000
 C        -2.797000       24.875999        1.822000
 N        -1.721000       25.471001        1.330000
 C        -3.425000       23.813000        1.101000
 C        -4.522000       23.249001        1.675000
 O        -8.162000       18.002001        0.085000
 O        -6.441000       19.263000       -1.363000
 H        -7.256000       19.249001        2.689000
 H        -8.227000       21.146999        3.767000
 H        -8.003000       22.591000        1.088000
 H        -8.124000       24.112000        3.731000
 H        -7.285000       24.546000        2.274000
 H        -6.140000       23.190001        4.528000
 H        -1.339000       25.172001        0.444000
 H        -1.282000       26.224001        1.841000
 H        -3.044000       23.471001        0.139000
 H        -5.029000       22.429001        1.166000
 H        -8.786000       19.806999        1.941000
 P       -10.536000       22.841999        1.033000
 C       -10.818000       24.865000       -0.620000
 O       -10.165000       24.306999        0.521000
 C       -10.097000       26.115000       -1.107000
 O        -9.983000       27.056999       -0.015000
 C        -8.668000       25.898001       -1.586000
 O        -8.291000       26.952000       -2.462000
 C        -7.888000       25.980000       -0.285000
 C        -8.646000       27.087000        0.448000
 N        -8.659000       26.934000        1.920000
 C        -7.480000       27.174000        2.621000
 O        -6.462000       27.489000        1.991000
 N        -7.486000       27.047001        3.971000
 C        -8.604000       26.705000        4.623000
 N        -8.555000       26.600000        5.942000
 C        -9.826000       26.448999        3.925000
 C        -9.797000       26.584000        2.572000
 O       -11.927000       22.827000        1.525000
 O       -10.130000       21.882999       -0.009000
 H       -11.842000       25.125000       -0.353000
 H       -10.699000       26.459999       -1.948000
 H        -8.510000       24.969999       -2.135000
 H        -6.824000       26.177000       -0.414000
 H        -7.925000       25.039000        0.264000
 H        -8.138000       28.028999        0.239000
 H        -9.383000       26.341000        6.459000
 H        -7.690000       26.778999        6.431000
 H       -10.736000       26.160000        4.452000
 H       -10.707000       26.407000        1.999000
 H       -10.808000       24.125000       -1.421000
 P        -7.203000       26.691999       -3.614000
 C        -5.912000       28.849001       -2.862000
 O        -6.561000       28.125000       -3.904000
 C        -6.730000       30.066999       -2.484000
 O        -7.443000       29.809999       -1.264000
 C        -5.932000       31.323000       -2.200000
 O        -5.694000       32.005001       -3.423000
 C        -6.873000       32.119999       -1.289000
 C        -7.735000       31.035999       -0.627000
 N        -9.720000       29.841999        3.894000
 C       -10.333000       29.910000        2.662000
 N       -11.645000       29.621000        2.617000
 N        -9.698000       30.240999        1.545000
 C        -8.385000       30.502001        1.759000
 C        -7.684000       30.461000        2.950000
 C        -8.372000       30.106001        4.136000
 O        -7.920000       30.014999        5.286000
 N        -6.354000       30.799000        2.727000
 C        -6.282000       31.031000        1.441000
 N        -7.480000       30.871000        0.782000
 O        -7.945000       26.250000       -4.812000
 O        -6.171000       25.789000       -3.063000
 H        -4.927000       29.167999       -3.203000
 H        -7.361000       30.237000       -3.356000
 H        -4.957000       31.152000       -1.745000
 H        -7.463000       32.859001       -1.831000
 H        -6.311000       32.681000       -0.543000
 H        -8.776000       31.341000       -0.732000
 H       -10.292000       29.580000        4.684000
 H       -12.140000       29.657000        1.737000
 H       -12.136000       29.368000        3.463000
 H        -5.360000       31.323999        0.939000
 H        -5.811000       28.202999       -1.990000
 P        -4.773000       33.320000       -3.470000
 C        -2.528000       32.020000       -3.258000
 O        -3.457000       32.909000       -2.674000
 C        -1.200000       32.110001       -2.538000
 O        -1.384000       31.784000       -1.138000
 C        -0.122000       31.191999       -3.088000
 O         0.900000       31.986000       -3.686000
 C         0.400000       30.408001       -1.871000
 C        -0.653000       30.636999       -0.784000
 N        -1.635000       29.552000       -0.624000
 C        -2.417000       29.516001        0.528000
 O        -2.236000       30.375000        1.401000
 N        -3.344000       28.535999        0.657000
 C        -3.515000       27.621000       -0.305000
 N        -4.438000       26.688999       -0.129000
 C        -2.722000       27.634001       -1.495000
 C        -1.800000       28.628000       -1.605000
 O        -5.431000       34.403000       -2.706000
 O        -4.395000       33.512001       -4.890000
 H        -2.389000       32.280998       -4.307000
 H        -0.860000       33.134998       -2.686000
 H        -0.485000       30.509001       -3.856000
 H         1.392000       30.738001       -1.562000
 H         0.488000       29.347000       -2.105000
 H        -0.104000       30.715000        0.154000
 H        -4.586000       25.985001       -0.838000
 H        -4.994000       26.681999        0.714000
 H        -2.850000       26.884001       -2.276000
 H        -1.180000       28.684000       -2.500000
 H        -2.909000       31.002001       -3.178000
 P         2.175000       31.294001       -4.373000
 C         3.687000       32.257999       -2.499000
 O         3.207000       31.124001       -3.174000
 C         4.461000       31.855000       -1.261000
 O         3.562000       31.285000       -0.278000
 C         5.555000       30.813000       -1.479000
 O         6.663000       31.166000       -0.674000
 C         4.891000       29.509001       -1.006000
 C         4.054000       30.028000        0.149000
 N         0.576000       29.125999        3.717000
 C         1.639000       30.000999        3.724000
 N         1.802000       30.752001        4.826000
 N         2.488000       30.131001        2.713000
 C         2.186000       29.306000        1.680000
 C         1.148000       28.399000        1.581000
 C         0.248000       28.268999        2.666000
 O        -0.734000       27.518999        2.763000
 N         1.201000       27.754000        0.351000
 C         2.242000       28.270000       -0.250000
 N         2.895000       29.224001        0.497000
 O         2.718000       32.280998       -5.336000
 O         1.830000       29.927000       -4.809000
 H         2.845000       32.884998       -2.207000
 H         4.936000       32.782001       -0.939000
 H         5.921000       30.728001       -2.502000
 H         5.589000       28.715000       -0.740000
 H         4.271000       29.066000       -1.786000
 H         4.692000       30.035999        1.033000
 H         2.567000       31.409000        4.880000
 H         1.160000       30.659000        5.600000
 H         2.562000       27.972000       -1.249000
 H         4.352000       32.806999       -3.165000
 P         8.106000       30.523001       -0.932000
 C         8.668000       28.820000        0.975000
 O         7.989000       29.087000       -0.248000
 C         7.951000       29.420000        2.178000
 O         6.533000       29.108999        2.118000
 C         8.461000       28.885000        3.517000
 O         8.815000       29.937000        4.395000
 C         7.314000       28.044001        4.072000
 C         6.091000       28.600000        3.362000
 N         1.721000       26.297001        4.950000
 C         2.439000       27.298000        5.475000
 N         3.573000       27.861000        5.017000
 C         3.976000       27.273001        3.871000
 C         3.344000       26.232000        3.216000
 C         2.149000       25.732000        3.798000
 N         1.424000       24.742001        3.264000
 N         4.042000       25.885000        2.067000
 C         5.061000       26.704000        2.046000
 N         5.088000       27.579000        3.103000
 O         9.094000       31.344000       -0.198000
 O         8.262000       30.323999       -2.395000
 H         9.672000       29.240999        0.919000
 H         8.143000       30.492001        2.128000
 H         9.370000       28.295000        3.399000
 H         7.235000       28.097000        5.158000
 H         7.455000       26.989000        3.838000
 H         5.632000       29.360001        3.995000
 H         2.051000       27.716000        6.404000
 H         1.721000       24.306000        2.403000
 H         0.580000       24.430000        3.722000
 H         5.818000       26.693001        1.262000
 H         8.698000       27.739000        1.110000
 P        10.000000       29.695999        5.455000
 C         9.015000       31.045000        7.460000
 O         9.276000       29.791000        6.875000
 C         8.249000       30.857000        8.750000
 O         6.895000       30.448999        8.431000
 C         8.791000       29.764000        9.656000
 O         9.764000       30.301001       10.553000
 C         7.546000       29.313000       10.404000
 C         6.450000       29.479000        9.352000
 N         2.933000       25.848000        8.287000
 C         2.901000       26.908001        9.107000
 N         3.858000       27.823000        9.348000
 C         4.971000       27.559999        8.631000
 C         5.151000       26.507000        7.753000
 C         4.061000       25.615000        7.579000
 N         4.088000       24.565001        6.749000
 N         6.421000       26.552999        7.192000
 C         6.975000       27.610001        7.728000
 N         6.157000       28.275999        8.606000
 O        10.967000       30.811001        5.325000
 O        10.448000       28.297001        5.287000
 H         8.425000       31.650000        6.772000
 H         8.326000       31.812000        9.270000
 H         9.292000       28.954000        9.125000
 H        10.041000       29.620001       11.170000
 H         7.360000       29.877001       11.318000
 H         7.632000       28.275000       10.724000
 H         5.538000       29.757000        9.880000
 H         1.969000       27.048000        9.655000
 H         4.918000       24.371000        6.207000
 H         3.279000       23.966999        6.665000
 H         9.959000       31.548000        7.671000
 H         7.991000       27.931999        7.499000
 Cl       -0.205000       25.855000       12.263000
 Cl       -1.564000       20.201000       10.516000
 Ag        4.541000       15.815000       17.138000
 Ag        5.954000       16.072001       14.764000
 Ag        6.745000       17.476999       16.950001
 Ag        4.300000       18.573000       17.232000
 Ag        3.392000       17.233000       14.937000
 Ag        5.702000       18.856001       14.727000
 Ag        4.719000       17.474001       12.488000
 Ag        3.243000       20.070000       14.679000
 Ag        4.626000       20.202000       12.242000
 Ag        2.226000       18.865000       12.395000
 Ag        2.695000       22.188999       12.958000
 Ag        0.266000       21.299999       11.942000
 Ag        2.492000       21.386999       10.279000
 Ag        1.345000       23.878000       11.126000
 Ag       -0.096000       22.188000        9.288000
 Ag       -1.151000       24.764999       10.143000
 Ag       -1.563000       23.882000        7.544000
 Ag        0.991000       24.677999        8.368000
 Ag       -0.414000       25.858999        5.831000
 Ag       -1.131000       27.198999        8.132000
 Ag       -2.925000       26.030001        6.550000
 Ag       -0.627000       28.587999        5.689000
 Ag       -2.572000       27.212000        4.202000
 Ag       -3.323000       28.825001        6.393000
 Ag       -5.340000       27.488001        4.966000
 Ag       -2.546000       29.989000        3.946000
 Ag       -4.490000       28.591999        2.662000
 Ag       -5.188000       30.247000        4.761000
