# Supplementary material for: Tuning the electronic structure of a rod-like DNA-stabilized silver nanocluster Ag28Cl2 for photophysics in the NIR-II window
Source: Chem Commun (Camb). 2025 Jun 9;61(57):10598–601. doi: 10.1039/d5cc02127h (PMC12172426; doi:10.1039/d5cc02127h)
Supplement: CC-061-D5CC02127H-s002 [file CC-061-D5CC02127H-s002.xyz]

1026

C        1.35500000      12.89900000       6.16200000
O        0.15900000      13.23100000       6.84100000
C        2.56300000      13.30200000       6.98200000
O        2.50200000      14.72300000       7.24700000
C        2.64900000      12.67100000       8.35500000
O        3.25400000      11.39300000       8.26900000
C        3.54600000      13.65700000       9.08200000
C        3.04400000      14.98600000       8.52800000
N        1.99400000      15.62400000       9.37000000
C        2.37300000      16.38400100      10.47400000
O        3.57600000      16.49200100      10.74200000
N        1.40700000      16.97400100      11.22100000
C        0.11400000      16.83700000      10.90400000
N       -0.78600000      17.43899900      11.66600000
C       -0.30000000      16.05800100       9.77900000
C        0.68500000      15.47800000       9.04200000
H        1.38200000      11.82100000       6.00400000
H        1.38100000      13.42000000       5.20500000
H       -0.06200000      14.14900000       6.67000000
H        3.41500000      12.97600000       6.38500000
H        1.68900000      12.50700000       8.84400000
H        4.61200000      13.48500000       8.93000000
H        3.41100000      13.59800000      10.16200000
H        3.88300000      15.68200000       8.50200000
H       -1.76900000      17.35100000      11.45200000
H       -0.48900000      17.98600000      12.46100000
H       -1.35300000      15.93500000       9.52500000
H        0.41700000      14.88300000       8.16900000
P        2.53300000      10.11600000       8.91700000
C        1.71100000       9.65900000      11.31900000
O        2.45400000      10.47500000      10.46200000
C        1.27200000      10.42800000      12.54700000
O        2.42500000      10.95400000      13.24700000
C        0.39600000      11.63700000      12.29100000
O       -0.33600000      11.85700000      13.46900000
C        1.43600000      12.74300000      12.08400000
C        2.41900000      12.37300000      13.17700000
N        3.80700000      12.80700000      12.99100000
C        4.18600000      14.10200000      13.33700000
O        3.32100000      14.89200000      13.73600000
N        5.49000000      14.45500000      13.21900000
C        6.40100000      13.57600000      12.78400000
N        7.66100000      13.97100000      12.69200000
C        6.03700000      12.24200000      12.41800000
C        4.72400000      11.91000000      12.54700000
O        1.15100000      10.05300000       8.41400000
O        3.44400000       8.96300000       8.75800000
H        2.32400000       8.81200000      11.62700000
H        0.69800000       9.69000000      13.10800000
H       -0.30500000      11.56000000      11.46000000
H        1.04700000      13.76000000      12.13600000
H        1.89000000      12.69400000      11.09400000
H        2.07900000      12.88900000      14.07500000
H        8.36900000      13.32900000      12.36500000
H        7.91500000      14.91400000      12.94900000
H        6.77500000      11.52700000      12.05400000
H        4.40100000      10.90200000      12.28800000
H        0.82400000       9.31200000      10.78900000
P       -1.73000000      12.63400000      13.45900000
C       -2.48500000      11.56100000      15.71300000
O       -2.09900000      12.72400000      15.01300000
C       -1.60200000      11.33600000      16.91799900
O       -0.22800000      11.31000000      16.50900100
C       -1.62500000      12.42800000      17.96500000
O       -2.74500000      12.26500000      18.81100100
C       -0.32000000      12.17700000      18.71900000
C        0.56100000      11.50500000      17.65700000
N        5.22800000      11.20700000      15.74500000
C        4.27900000      10.22400000      15.86500000
N        4.62800000       9.00100000      15.44500000
N        3.07000000      10.42200000      16.38299900
C        2.88600000      11.70900000      16.75600100
C        3.77700000      12.76300000      16.65800100
C        5.07400000      12.53300000      16.13100100
O        6.02100000      13.31400000      16.00000000
N        3.21500000      13.93200000      17.16099900
C        2.01000000      13.55600000      17.53400000
N        1.72300000      12.23000000      17.27700000
O       -2.70000000      11.77700000      12.73100000
O       -1.52000000      14.03100000      13.02300000
H       -2.40700000      10.70100000      15.04800000
H       -1.99100000      10.41100000      17.34199900
H       -1.70200000      13.43800000      17.56200000
H       -0.45000000      11.57400000      19.61700100
H        0.12200000      13.11200000      19.06300000
H        0.92400000      10.58000000      18.10500000
H        6.11600000      10.94400000      15.34100000
H        3.97200000       8.23600000      15.51600000
H        5.54700000       8.84300000      15.05800000
H        1.29900000      14.23400000      18.00600100
H       -3.51200000      11.68700000      16.05400100
P       -3.87700000      13.39700000      18.80600000
C       -2.52200000      14.74100000      20.66900100
O       -3.12000000      14.72500000      19.34800000
C       -1.56900000      15.91000000      20.82799900
O       -0.33900000      15.66900000      20.12800000
C       -2.03400000      17.26400000      20.30400100
O       -2.77400000      17.84199900      21.36400000
C       -0.73600000      18.03000100      20.04800000
C        0.12400000      16.87900000      19.50900100
N        0.18300000      16.66300000      18.02300100
C        1.28200000      17.14200000      17.28300100
O        2.13000000      17.84700000      17.85000000
N        1.37800000      16.86000100      15.94900000
C        0.42500000      16.11800000      15.36400000
N        0.55400000      15.86900000      14.07200000
C       -0.70500000      15.63700000      16.09100000
C       -0.77200000      15.92300000      17.39900000
O       -4.94500000      12.97100000      19.79900000
O       -4.33100000      13.67600000      17.39600000
H       -1.97400000      13.81200000      20.82300000
H       -1.48000000      15.96900000      21.91300000
H       -2.64900000      17.24300000      19.40399900
H       -0.32600000      18.55600000      20.91000000
H       -0.86700000      18.82200100      19.31100100
H        1.14600000      17.16500100      19.75900100
H       -0.14600000      15.32300000      13.59000000
H        1.35300000      16.22500000      13.56600000
H       -1.48600000      15.05700000      15.60000000
H       -1.61700000      15.55200000      17.97900000
H       -3.31900000      14.84400000      21.40600000
P       -3.71200000      19.07099900      20.93300100
C       -1.78200000      20.69199900      21.75499900
O       -2.71600000      20.31500100      20.72900000
C       -0.84500000      21.71100000      21.16200100
O       -0.02700000      21.06399900      20.16300000
C       -1.54400000      22.89200000      20.48000000
O       -1.01800000      24.10700000      20.99600000
C       -1.18000000      22.72699900      19.01000000
C        0.13400000      21.96999900      19.08300000
N       -1.49600000      18.82099900      15.40900000
C       -2.15200000      19.18499900      16.56200000
N       -3.37400000      18.67300000      16.75900100
N       -1.63400000      19.99500100      17.47600000
C       -0.39400000      20.42200100      17.13999900
C        0.33200000      20.11000100      16.00300000
C       -0.23100000      19.25799900      15.02300000
O        0.26600000      18.85700000      13.96800000
N        1.58000000      20.71800000      16.02400000
C        1.55900000      21.40099900      17.14800100
N        0.42400000      21.22699900      17.90300000
O       -4.58200000      19.40500100      22.12700100
O       -4.45600000      18.88400100      19.63900000
H       -1.22100000      19.81900000      22.08799900
H       -0.26900000      22.10899900      21.99799900
H       -2.62200000      22.91600000      20.63900000
H       -1.10900000      23.67100000      18.46999900
H       -1.93800000      22.15300000      18.47699900
H        0.95800000      22.67300000      19.20599900
H       -1.97300000      18.18199900      14.78900000
H       -3.89200000      18.90900000      17.59400000
H       -3.77800000      18.05100100      16.07300000
H        2.37700000      22.05299900      17.45599900
H       -2.30500000      21.10700000      22.61599900
P       -1.80500000      25.47300000      20.66300000
C        0.18200000      26.01899900      18.99399900
O       -1.23600000      25.95000100      19.22200000
C        0.42300000      26.08000000      17.50200100
O        0.12900000      24.79800000      16.87200000
C       -0.38800000      27.13900000      16.73600000
O        0.49200000      27.81800100      15.84200000
C       -1.36300000      26.28500000      15.94200000
C       -0.45700000      25.10000000      15.64400000
N       -1.10200000      23.88400100      15.13000000
C       -0.35600000      23.09700000      14.25300000
O        0.82400000      23.41400000      14.06400000
N       -0.93900000      22.02100000      13.66800000
C       -2.21300000      21.73000000      13.97200000
N       -2.75600000      20.68000000      13.38600000
C       -2.97900000      22.51800000      14.87700000
C       -2.38800000      23.57700000      15.44000000
O       -1.36900000      26.48000000      21.67600100
O       -3.26600000      25.30699900      20.46999900
H        0.66600000      25.13500000      19.41000000
H        1.47600000      26.35400000      17.43499900
H       -0.87300000      27.88600000      17.36400000
H       -1.80400000      26.76700000      15.07000000
H       -2.23100000      25.99700000      16.53500000
H        0.22100000      25.39300000      14.84200000
H       -3.71500000      20.43100000      13.58400000
H       -2.21300000      20.12500000      12.74000000
H       -4.01500000      22.26600100      15.10400000
H       -2.93900000      24.19500000      16.14900000
H        0.59600000      26.90399900      19.47699900
P        0.30000000      29.34100000      15.36400000
C        2.80800000      29.64300000      15.86300000
O        1.78100000      29.71699900      14.90800000
C        4.11200000      29.26899900      15.20600000
O        4.01500000      27.94899900      14.64100000
C        4.53400000      30.18300100      14.06200000
O        5.78200000      30.68800000      14.38500000
C        4.59500000      29.25200100      12.83700000
C        4.82100000      27.91000000      13.50400000
N        6.34100000      24.36700100      10.19700000
C        7.05600000      25.40099900      10.75900000
N        8.34800000      25.51000000      10.40700000
N        6.53600000      26.27300100      11.61200000
C        5.22600000      26.02700000      11.86300000
C        4.42800000      25.02100000      11.35100000
C        4.99400000      24.09600100      10.44100000
O        4.44500000      23.13600000       9.88100000
N        3.14200000      25.12900000      11.86900000
C        3.19000000      26.16900100      12.66200000
N        4.42700000      26.77000000      12.71100000
O       -0.04000000      30.14600000      16.55600000
O       -0.57900000      29.37200000      14.17100000
H        2.55200000      28.88999900      16.60899900
H        4.85100000      29.34700000      16.00300000
H        3.86800000      31.02500000      13.87300000
H        5.35500000      29.52300100      12.10500000
H        3.66200000      29.26800000      12.27400000
H        5.88700000      27.77800000      13.68900000
H        6.83000000      23.75700000       9.55800000
H        8.91500000      26.25200100      10.79200000
H        8.75200000      24.85000000       9.75800000
H        2.33100000      26.52599900      13.23000000
H        2.91900000      30.61800000      16.33799900
P        6.10700000      32.24800100      14.23600000
C        7.98900000      33.23099900      12.74500000
O        7.05400000      32.21400100      12.96200000
C        9.39600000      32.67499900      12.81000000
O       10.24500000      33.45900000      11.93900000
C       10.04700000      32.73700000      14.18600000
O       10.97700000      31.67300000      14.33600000
C       10.75600000      34.07899900      14.14600000
C       11.23800000      34.10800200      12.70700000
N       11.41200000      35.46099900      12.18400000
C       12.69900000      35.94300100      11.95800000
O       13.66500000      35.21400100      12.21300000
N       12.84800000      37.20100000      11.47300000
C       11.78200000      37.96600000      11.20700000
N       11.98600000      39.18299900      10.73000000
C       10.45100000      37.49499900      11.43500000
C       10.32500000      36.23000000      11.92000000
O        6.93000000      32.66600000      15.39100000
O        4.93100000      33.03599900      13.82200000
H        7.87000000      33.99900100      13.50900000
H        9.30200000      31.62700100      12.52500000
H        9.34700000      32.64199800      15.01600000
H       11.54700000      34.19200100      14.88700000
H       10.07200000      34.90100100      14.35700000
H       12.21300000      33.62400100      12.65700000
H       11.20000000      39.78300100      10.52300000
H       12.92800000      39.51300000      10.57300000
H        9.58100000      38.11899900      11.23000000
H        9.32900000      35.82500100      12.10100000
H        7.82300000      33.65900000      11.75700000
P       11.26600000      31.06200000      15.79200000
C        9.16300000      29.56200000      15.46800000
O        9.84500000      30.50099900      16.25799900
C        8.24800000      28.74700000      16.33799900
O        7.54500000      27.78500000      15.51000000
C        8.97300000      27.93300100      17.41900100
O        8.31300000      28.08400000      18.66900100
C        8.87800000      26.50400000      16.90000000
C        7.55500000      26.55699900      16.17000000
N        4.36500000      23.15800100      14.21700000
C        4.15300000      24.09199900      15.20700000
N        2.92700000      24.12500000      15.75900000
N        5.08300000      24.93700000      15.63000000
C        6.25900000      24.77500000      14.97600000
C        6.56700000      23.87299900      13.97500000
C        5.56700000      22.97500000      13.53100000
O        5.65100000      22.10400000      12.65400000
N        7.89000000      24.04200000      13.57800000
C        8.33900000      25.01600100      14.32800000
N        7.40300000      25.51400000      15.20500000
O       11.62100000      32.16600000      16.70500000
O       12.20000000      29.93199900      15.60300000
H        9.88300000      28.90500100      14.98000000
H        7.59000000      29.46400100      16.82900000
H       10.00400000      28.24399900      17.59000000
H        8.93700000      25.73800100      17.67300000
H        9.70000000      26.26600100      16.22500000
H        6.74000000      26.43300100      16.88299900
H        2.72000000      24.79100000      16.49000000
H        2.21300000      23.48399900      15.44300000
H        9.35800000      25.39699900      14.26400000
H        8.57700000      30.08200100      14.71000000
P        8.79800000      27.24799900      19.95999900
C        6.52900000      26.01600100      20.27000000
O        7.89000000      25.93000000      19.92799900
C        5.80400000      24.71299900      19.98100100
O        5.92100000      24.38100100      18.58799900
C        6.35000000      23.48399900      20.67600100
O        5.86800000      23.42799900      22.01199900
C        5.75400000      22.35600100      19.82300000
C        5.56500000      23.01400000      18.44500000
N        6.41200000      22.37999900      17.40600000
C        5.88300000      21.34499900      16.63800000
O        4.71700000      20.98600000      16.83900100
N        6.67100000      20.76000000      15.70200000
C        7.93000000      21.17200100      15.50900000
N        8.65200000      20.56900000      14.57800000
C        8.49600000      22.22900000      16.28700100
C        7.68800000      22.80299900      17.21999900
O        8.39900000      28.06600000      21.12299900
O       10.18900000      26.77800000      19.79000100
H        6.06700000      26.81600000      19.69199900
H        4.79300000      24.91700000      20.33300000
H        7.43700000      23.44700100      20.75099900
H        4.82700000      21.95500000      20.23399900
H        6.43800000      21.50900100      19.76100000
H        4.53100000      22.89600000      18.12100000
H        9.60600000      20.85700000      14.41300000
H        8.24900000      19.82000000      14.03300000
H        9.52400000      22.55900000      16.13999900
H        8.07400000      23.61899900      17.83000000
H        6.45500000      26.22100100      21.33799900
P        6.89200000      23.22100100      23.22900000
C        8.43800000      21.19899900      23.88400100
O        7.48100000      21.75600100      22.98200000
C        9.07800000      19.94300100      23.30299900
O        8.04800000      18.99799900      22.93300100
C        9.88700000      20.15200000      22.03300100
O       10.82100000      19.09600100      21.88699900
C        8.81300000      20.06399900      20.96200000
C        7.92100000      18.95999900      21.52599900
N        6.50200000      19.11400000      21.19800000
C        6.08900000      18.87400100      19.88999900
O        6.93400000      18.55600000      19.04400100
N        4.77300000      19.00499900      19.58700000
C        3.88400000      19.35100000      20.52599900
N        2.61200000      19.45999900      20.17600100
C        4.28400000      19.60700000      21.87500000
C        5.60800000      19.46699900      22.15600000
O        6.08800000      23.21600000      24.46900000
O        8.00400000      24.18199900      23.08099900
H        7.94000000      20.94500000      24.82000000
H        9.74600000      19.60100000      24.09400000
H       10.45900000      21.07900000      22.00600100
H        9.19500000      19.86300100      19.96100000
H        8.27100000      21.00400000      20.86100000
H        8.24600000      18.01899900      21.08300000
H        1.92000000      19.72200000      20.86300100
H        2.33400000      19.28100000      19.22200000
H        3.56400000      19.90000000      22.63999900
H        5.95800000      19.64200000      23.17300000
H        9.22100000      21.93800000      24.05500000
P       12.20700000      19.35000000      21.12000100
C       11.74300000      17.22699900      19.66099900
O       12.62100000      17.93000000      20.52800000
C       11.20900000      15.99100000      20.35500000
O        9.85700000      16.22300000      20.78400000
C       11.13400000      14.74900000      19.49300000
O       12.39000000      14.07200000      19.54700100
C       10.02600000      13.93300000      20.16700000
C        9.17800000      14.99000000      20.88400100
N        4.32800000      16.21600000      21.74700000
C        5.37800000      16.13299900      22.63500000
N        5.11100000      16.41600000      23.92200100
N        6.61000000      15.79500000      22.28200000
C        6.71300000      15.54200000      20.95400000
C        5.72400000      15.59800000      19.99099900
C        4.41100000      15.96000000      20.37800000
O        3.40200000      16.06500100      19.66700000
N        6.25400000      15.26300000      18.74900100
C        7.51800000      15.01900000      18.98399900
N        7.87400000      15.16800000      20.30500000
O       13.19800000      19.73900000      22.14200000
O       11.94300000      20.28300100      20.00799900
H       12.28300000      16.93199900      18.76100000
H       11.91700000      15.81700000      21.16500100
H       10.92700000      14.93600000      18.43899900
H       10.41500000      13.17400000      20.84499900
H        9.43300000      13.39500000      19.42700000
H        9.03900000      14.65400000      21.91099900
H        3.42700000      16.48300000      22.11599900
H        5.84700000      16.37000100      24.61200000
H        4.17500000      16.67499900      24.19800000
H        8.22300000      14.72500000      18.20599900
H       10.90900000      17.87599900      19.39399900
P       12.65100000      12.73700000      18.69000100
C       12.95700000      14.03700000      16.45900000
O       12.19300000      13.12300000      17.21400100
C       12.58600000      13.94300000      14.99500000
O       11.18400000      14.26600000      14.82500000
C       13.38200000      14.86200000      14.08500000
O       14.20500000      14.07600000      13.23600000
C       12.33100000      15.65700000      13.28900000
C       11.02100000      15.42400000      14.04300000
N       10.62900000      16.50799900      14.96400000
C        9.31800000      16.54500000      15.43200000
O        8.51600000      15.69100000      15.03600000
N        8.96500000      17.52400000      16.30200000
C        9.85700000      18.43499900      16.71100000
N        9.45900000      19.36500000      17.56399900
C       11.20700000      18.42000000      16.24099900
C       11.54100000      17.42799900      15.37100000
O       11.77000000      11.65300000      19.17499900
O       14.11700000      12.53800000      18.64699900
H       14.01600000      13.80700000      16.57799900
H       12.81500000      12.91700000      14.70600000
H       14.04200000      15.53800000      14.62800000
H       12.27200000      15.33800000      12.24800000
H       12.58200000      16.71800000      13.27000000
H       10.24100000      15.35300000      13.28500000
H       10.11000000      20.06600000      17.88699900
H        8.50400000      19.37400100      17.89200000
H       11.93300000      19.16600000      16.56300000
H       12.56200000      17.37100000      14.99300000
H       12.75400000      15.04800000      16.81300000
P       15.17400000      14.78300000      12.16900000
C       13.70400000      13.82300000      10.26300000
O       14.26100000      14.95700000      10.87700000
C       12.69500000      14.22600000       9.20800000
O       11.51300000      14.78900000       9.83300000
C       13.17100000      15.27300000       8.20400000
O       12.63600000      14.93500000       6.93900000
C       12.56400000      16.57200100       8.75100000
C       11.23200000      16.05400100       9.26400000
N        6.91800000      16.94199900      11.75800000
C        7.17500000      16.06900000      10.72300000
N        6.14700000      15.31800000      10.29100000
N        8.36300000      15.94300000      10.14800000
C        9.28800000      16.76800000      10.69600000
C        9.12800000      17.67200100      11.73000000
C        7.85500000      17.79900000      12.33600000
O        7.51900000      18.54600000      13.26600000
N       10.33300000      18.31900000      11.98200000
C       11.17200000      17.80600000      11.11900000
N       10.60900000      16.85300100      10.30000000
O       16.26400000      13.83200000      11.86000000
O       15.48600000      16.14800100      12.63900000
H       13.20800000      13.21300000      11.01900000
H       12.50700000      13.29800000       8.66800000
H       14.25200000      15.35100000       8.08500000
H       12.48900000      17.38200000       8.02500000
H       13.16900000      16.99399900       9.55300000
H       10.53600000      16.05500000       8.42500000
H        6.28300000      14.66300000       9.53400000
H        5.23900000      15.40900000      10.72300000
H       12.21800000      18.10500000      11.05400000
H       14.50300000      13.25600000       9.78500000
P       13.22900000      15.57400000       5.59700000
C       11.49000000      17.24300000       4.57400000
O       12.52100000      17.00099900       5.53100000
C       10.15500000      16.64200000       4.99600000
O        9.88200000      16.96400100       6.38300000
C        8.96900000      17.16300000       4.18400000
O        8.22300000      16.10300100       3.63000000
C        8.14000000      17.99000000       5.16700000
C        8.56100000      17.45299900       6.52300000
N        5.97600000      19.78000100      10.37200000
C        5.63300000      18.77899900       9.55000000
N        6.34600000      18.21100000       8.56000000
C        7.55900000      18.79100000       8.44400000
C        8.04900000      19.83099900       9.21400000
C        7.20000000      20.33700000      10.23200000
N        7.55000000      21.32600000      11.06300000
N        9.33500000      20.16900100       8.81200000
C        9.59500000      19.34700000       7.82900000
N        8.57000000      18.47800100       7.55000000
O       12.76500000      14.73700000       4.47000000
O       14.68200000      15.79800000       5.80200000
H       11.78600000      16.80500000       3.62100000
H       10.25300000      15.56900000       4.83000000
H        9.29100000      17.76400000       3.33400000
H        7.06700000      17.90800100       4.99200000
H        8.37200000      19.05100100       5.07800000
H        7.85000000      16.68499900       6.82800000
H        4.63600000      18.36700100       9.70500000
H        8.46000000      21.75600100      10.98100000
H        6.90400000      21.64200000      11.77200000
H       10.53800000      19.35100000       7.28200000
H       11.35800000      18.32200100       4.49300000
P        7.44400000      16.34900100       2.24700000
C        5.23300000      15.03200000       2.65200000
O        5.90300000      16.27000000       2.65200000
C        3.81000000      15.21900000       3.12000000
O        3.82900000      15.61400000       4.51300000
C        3.05100000      16.32300000       2.40600000
O        2.40500000      15.80600000       1.24300000
C        2.03600000      16.74700000       3.45700000
C        2.82600000      16.57700000       4.75500000
N        3.03900000      20.23000000       8.40300000
C        2.24000000      19.16600000       8.25300000
N        2.22900000      18.24399900       7.27200000
C        3.18000000      18.50499900       6.35200000
C        4.07100000      19.56300000       6.37000000
C        3.98600000      20.46200000       7.46500000
N        4.79500000      21.51700000       7.62300000
N        4.90800000      19.51400000       5.26300000
C        4.51900000      18.45100000       4.60800000
N        3.48000000      17.78300100       5.20700000
O        7.77100000      15.22500000       1.33700000
O        7.71200000      17.74399900       1.84100000
H        5.74700000      14.34200000       3.32100000
H        3.31500000      14.26800000       2.92300000
H        3.67800000      17.14300000       2.05600000
H        2.17100000      14.88600000       1.38800000
H        1.11100000      16.17100000       3.42900000
H        1.72700000      17.78200000       3.31400000
H        2.11700000      16.28800000       5.53100000
H        1.49400000      19.02700000       9.03500000
H        5.51200000      21.70999900       6.93900000
H        4.68800000      22.12000100       8.42600000
H        5.22800000      14.62700000       1.64000000
H        4.97700000      18.12599900       3.67400000
C        4.73800000      33.18700000      10.44300000
O        3.80100000      32.86399800      11.45900000
C        4.22600000      32.76300000       9.07600000
O        3.95200000      31.33799900       9.08600000
C        2.90900000      33.38700100       8.66200000
O        3.13000000      34.67200100       8.09700000
C        2.42100000      32.39300200       7.62200000
C        2.83700000      31.06800100       8.25500000
N        1.77200000      30.42799900       9.08100000
C        0.78400000      29.67200100       8.45300000
O        0.80400000      29.56800100       7.22100000
N       -0.17000000      29.08400000       9.21600000
C       -0.16300000      29.21699900      10.54800000
N       -1.11600000      28.61700100      11.24400000
C        0.83700000      29.99000000      11.21500000
C        1.78600000      30.57000000      10.43100000
H        5.67800000      32.67400000      10.64700000
H        3.65300000      33.63299900      12.01500000
H        5.01000000      33.07899900       8.38800000
H        2.20200000      33.54999900       9.47500000
H        2.82700000      32.55699900       6.62400000
H        1.34100000      32.45100000       7.49000000
H        3.05800000      30.36800000       7.44900000
H       -1.13700000      28.70299900      12.25000000
H       -1.82300000      28.07399900      10.76900000
H        0.83900000      30.10899900      12.29800000
H        2.57400000      31.16099900      10.89700000
H        4.88700000      34.26699800      10.43800000
P        2.32900000      35.94200100       8.65900000
C       -0.19500000      36.40100100       8.91800000
O        0.80400000      35.59299900       8.37100000
C       -1.49300000      35.63600200       9.05000000
O       -1.90700000      35.11500200       7.76400000
C       -1.46000000      34.42499900       9.95600000
O       -2.78300000      34.19699900      10.37100000
C       -0.99500000      33.32799900       8.98900000
C       -1.82900000      33.69699900       7.77800000
N       -1.31900000      33.26499900       6.45900000
C       -1.59500000      31.98100100       5.99300000
O       -2.21000000      31.19800000       6.72700000
N       -1.17200000      31.63200000       4.75300000
C       -0.50800000      32.50299800       3.98400000
N       -0.12300000      32.11100000       2.78000000
C       -0.20900000      33.82500100       4.44000000
C       -0.64400000      34.15399900       5.68700000
O        2.49800000      35.98199800      10.12100000
O        2.71800000      37.11100000       7.84100000
H       -0.35200000      37.26400000       8.27100000
H       -2.16700000      36.37900200       9.47700000
H       -0.83200000      34.49800100      10.84400000
H       -1.12300000      32.30699900       9.34800000
H        0.07400000      33.39199800       8.78300000
H       -2.77800000      33.17400000       7.89400000
H        0.38200000      32.74700200       2.17900000
H       -0.33400000      31.17600100       2.46200000
H        0.34000000      34.53400000       3.82000000
H       -0.44600000      35.15300000       6.07400000
H        0.12200000      36.72399900       9.91000000
P       -3.11300000      33.41500100      11.72200000
C       -5.47000000      34.49700200      11.91800000
O       -4.70800000      33.33200100      11.71100000
C       -6.42500000      34.73099900      10.77100000
O       -5.69800000      34.73700000       9.53600000
C       -7.45900000      33.65000200      10.54500000
O       -8.54100000      33.80899800      11.43600000
C       -7.88400000      33.91400100       9.10100000
C       -6.63600000      34.57099900       8.50000000
N       -3.70000000      34.85900100       4.41500000
C       -4.02500000      35.83599900       5.32400000
N       -3.52200000      37.05600000       5.10300000
N       -4.81500000      35.63399900       6.37300000
C       -5.23300000      34.35300100       6.44800000
C       -4.94500000      33.30500000       5.59500000
C       -4.12500000      33.53599900       4.46000000
O       -3.79100000      32.75999800       3.55900000
N       -5.57200000      32.13900000       6.02100000
C       -6.21300000      32.51599900       7.10900000
N       -6.01300000      33.83400000       7.45200000
O       -2.59400000      32.03300100      11.62300000
O       -2.64800000      34.27999900      12.83400000
H       -4.79900000      35.35200100      12.00400000
H       -6.91700000      35.66500100      11.04300000
H       -7.09300000      32.63700100      10.71100000
H       -8.78000000      34.52899900       9.01900000
H       -8.12700000      32.98500100       8.58600000
H       -6.96500000      35.50999800       8.05500000
H       -3.10000000      35.12500000       3.64700000
H       -3.73700000      37.81300000       5.73600000
H       -2.92800000      37.22000100       4.30300000
H       -6.84600000      31.84300000       7.68700000
H       -6.05000000      34.37400100      12.83300000
P       -8.79000000      32.65700100      12.52300000
C      -10.23300000      31.35199900      10.74300000
O       -9.15500000      31.32000000      11.70900000
C      -10.10800000      30.18899900       9.78500000
O       -9.02500000      30.40300000       8.85200000
C       -9.78100000      28.85400000      10.43800000
O      -10.98400000      28.20999900      10.84400000
C       -9.12300000      28.08900100       9.30200000
C       -8.40200000      29.17499900       8.52600000
N       -6.96600000      29.37599900       8.82100000
C       -6.01900000      28.93000000       7.89300000
O       -6.40900000      28.24399900       6.93600000
N       -4.70800000      29.22400100       8.09900000
C       -4.35600000      29.93600100       9.18700000
N       -3.07200000      30.19700100       9.35800000
C       -5.31100000      30.39300000      10.13900000
C       -6.59300000      30.10100000       9.90500000
O       -7.54000000      32.37799800      13.29600000
O       -9.98300000      33.13800000      13.30400000
H      -10.18900000      32.28699900      10.18400000
H      -11.09200000      30.14399900       9.31900000
H       -9.15600000      28.93199900      11.32700000
H       -9.83500000      27.53000100       8.69400000
H       -8.42100000      27.34800000       9.68400000
H       -8.46300000      28.85700000       7.48500000
H       -2.76700000      30.72500000      10.16300000
H       -2.39600000      29.86899900       8.68400000
H       -5.00900000      30.95700100      11.02100000
H       -7.35600000      30.45299900      10.60000000
H      -11.18500000      31.27899900      11.26900000
P      -10.85500000      26.97900000      11.87100000
C      -11.18600000      25.32600000       9.83800000
O      -10.38500000      25.75099900      10.95100000
C      -10.37800000      24.33600000       9.04400000
O       -9.21800000      25.00400000       8.50300000
C       -9.87600000      23.15099900       9.87400000
O      -10.26900000      21.94199900       9.24000000
C       -8.36100000      23.31399900       9.86000000
C       -8.12900000      24.09600100       8.57800000
N       -4.85000000      27.11500000      11.09800000
C       -6.11300000      26.71699900      11.47600000
N       -6.57800000      27.15800100      12.65000000
N       -6.89800000      25.96200000      10.72200000
C       -6.29700000      25.60700000       9.56600000
C       -5.04000000      25.95200000       9.11000000
C       -4.20000000      26.75799900       9.91500000
O       -3.05900000      27.17300000       9.67500000
N       -4.80000000      25.41000000       7.85200000
C       -5.90200000      24.74799900       7.59300000
N       -6.87100000      24.88100100       8.55500000
O      -12.21200000      26.62999900      12.45400000
O       -9.78000000      27.19000100      12.88500000
H      -11.44100000      26.18300100       9.21500000
H      -11.04000000      23.94899900       8.26900000
H      -10.27300000      23.12100000      10.88900000
H       -7.82100000      22.36800000       9.89700000
H       -8.01500000      23.87100000      10.73100000
H       -8.05200000      23.39500000       7.74700000
H       -4.34900000      27.71900000      11.73400000
H       -7.50600000      26.90099900      12.95400000
H       -6.00100000      27.74799900      13.23200000
H       -6.03600000      24.14600000       6.69400000
H      -12.11200000      24.87000100      10.18700000
P      -10.11800000      20.60199900      10.11600000
C       -8.09000000      19.96699900       8.53500000
O       -8.59400000      20.10199900       9.87000000
C       -6.58500000      19.88999900       8.60900000
O       -6.05200000      21.18499900       8.98200000
C       -6.01600000      18.88100100       9.61400000
O       -4.87700000      18.25900100       9.02200000
C       -5.56600000      19.78400000      10.74900000
C       -5.03100000      20.94300100       9.91600000
N       -4.69500000      22.19500000      10.62900000
C       -3.57100000      22.91300000      10.19900000
O       -3.08300000      22.60300100       9.11000000
N       -3.12000000      23.96999900      10.92600000
C       -3.75300000      24.27899900      12.07100000
N       -3.29300000      25.29900000      12.77500000
C       -4.86300000      23.52899900      12.54900000
C       -5.28100000      22.48800100      11.82000000
O      -11.02600000      19.56500100       9.53200000
O      -10.17600000      20.80100100      11.58400000
H       -8.38800000      20.82900000       7.93800000
H       -6.28700000      19.55999900       7.61400000
H       -6.70900000      18.09900100       9.92300000
H       -4.86200000      19.34300000      11.45400000
H       -6.39500000      20.08499900      11.38900000
H       -4.06600000      20.65000000       9.50300000
H       -3.73700000      25.55299900      13.64600000
H       -2.49800000      25.82500100      12.44200000
H       -5.35900000      23.79500000      13.48300000
H       -6.10000000      21.86800000      12.18500000
H       -8.49200000      19.06800100       8.06800000
P       -4.47700000      16.72300000       9.28700000
C       -4.37500000      16.44199900       6.73000000
O       -3.68600000      16.35100000       7.95400000
C       -3.42800000      16.80600000       5.61800000
O       -2.90000000      18.12700100       5.83600000
C       -2.22200000      15.88500000       5.49100000
O       -2.23500000      15.37100000       4.20700000
C       -1.01400000      16.81200000       5.72500000
C       -1.59700000      18.15399900       5.32700000
N        1.99700000      21.68700000       4.61500000
C        1.60700000      20.65900000       3.78600000
N        2.24900000      20.54900000       2.60900000
N        0.65100000      19.79200000       4.09100000
C        0.10600000      20.03800000       5.30800000
C        0.42600000      21.03900000       6.20600000
C        1.44900000      21.95800000       5.87000000
O        1.87300000      22.91200100       6.53700000
N       -0.37600000      20.93199900       7.33700000
C       -1.14300000      19.89800100       7.10400000
N       -0.90900000      19.29999900       5.88700000
O       -5.71000000      15.91500000       9.32000000
O       -3.54100000      16.68000000      10.43500000
H       -5.14800000      17.20700100       6.80900000
H       -4.02500000      16.72600000       4.70900000
H       -2.20500000      15.04600000       6.18700000
H       -0.11800000      16.53000100       5.17200000
H       -0.69900000      16.80500000       6.76900000
H       -1.52000000      18.27500000       4.24600000
H        2.73700000      22.29200000       4.29000000
H        2.00100000      19.81100100       1.96500000
H        2.97900000      21.20400000       2.36900000
H       -1.89600000      19.54400100       7.80800000
H       -4.82600000      15.47500000       6.50700000
P       -1.99800000      13.81100000       3.93700000
C       -0.09900000      12.84300000       2.43900000
O       -0.54400000      13.86000000       3.29700000
C        0.16400000      13.39800000       1.05600000
O        1.20900000      12.61700000       0.42900000
C       -1.02400000      13.32700000       0.10600000
O       -0.94600000      14.37300000      -0.85100000
C       -0.82800000      11.97000000      -0.54600000
C        0.68400000      11.94500000      -0.69800000
N        1.24300000      10.59300000      -0.73700000
C        1.77000000      10.10700000      -1.93100000
O        1.74700000      10.83100000      -2.93400000
N        2.28300000       8.85200000      -1.95500000
C        2.29300000       8.09300000      -0.85200000
N        2.81100000       6.87800000      -0.93000000
C        1.75400000       8.56800000       0.38500000
C        1.24600000       9.83100000       0.38600000
O       -1.85200000      13.03200000       5.17800000
O       -2.91600000      13.37400000       2.86400000
H       -0.86100000      12.06600000       2.37600000
H        0.41900000      14.44600000       1.21300000
H       -1.99500000      13.43800000       0.58900000
H       -1.37800000      11.83200000      -1.47700000
H       -1.18100000      11.16100000       0.09400000
H        0.94700000      12.41500000      -1.64600000
H        2.82900000       6.28300000      -0.11400000
H        3.18800000       6.54500000      -1.80600000
H        1.75000000       7.94900000       1.28200000
H        0.83300000      10.23900000       1.30800000
H        0.82700000      12.42600000       2.83500000
P       -2.29400000      14.99000000      -1.46100000
C       -2.47000000      16.50499900       0.65000000
O       -3.06900000      15.54200000      -0.17900000
C       -3.53900000      17.30800100       1.33700000
O       -2.90900000      18.27100000       2.22100000
C       -4.42500000      18.11899900       0.38200000
O       -5.80100000      17.96699900       0.73300000
C       -3.94300000      19.54999900       0.58900000
C       -3.54400000      19.50400000       2.04800000
N       -2.39700000      22.90900000       5.60500000
C       -3.41300000      21.97900000       5.57600000
N       -4.24200000      21.95100000       6.63400000
N       -3.60400000      21.13299900       4.57300000
C       -2.68600000      21.28900000       3.58800000
C       -1.63700000      22.18700000       3.52600000
C       -1.44200000      23.08600000       4.60200000
O       -0.56700000      23.95400000       4.72800000
N       -0.93600000      22.01300000       2.33800000
C       -1.56000000      21.04000100       1.72400000
N       -2.63800000      20.54700100       2.42300000
O       -3.10700000      13.89400000      -2.01400000
O       -1.88700000      16.12000100      -2.32800000
H       -1.84700000      17.16700000       0.04800000
H       -4.16500000      16.58200100       1.85600000
H       -4.35300000      17.80400100      -0.65900000
H       -4.68000000      20.31500100       0.34600000
H       -3.09400000      19.78500000      -0.05300000
H       -4.42900000      19.63600000       2.67000000
H       -5.00400000      21.28800000       6.66100000
H       -4.10300000      22.59300000       7.40100000
H       -1.25500000      20.65600000       0.75100000
H       -1.85200000      16.00700000       1.39800000
P       -6.93500000      18.81399900      -0.03800000
C       -7.73300000      20.03700100       2.10600000
O       -7.09700000      20.13299900       0.85600000
C       -7.64000000      21.34600100       2.87000000
O       -6.26400000      21.68700000       3.08700000
C       -8.18800000      22.56699900       2.16200000
O       -9.59300000      22.62500000       2.31300000
C       -7.50400000      23.70500000       2.93200000
C       -6.21000000      23.05699900       3.44800000
N       -4.99900000      23.68499900       2.86800000
C       -4.37300000      24.72600000       3.55100000
O       -4.83900000      25.09700000       4.63500000
N       -3.27700000      25.30200000       2.99700000
C       -2.79700000      24.87599900       1.82200000
N       -1.72100000      25.47100100       1.33000000
C       -3.42500000      23.81300000       1.10100000
C       -4.52200000      23.24900100       1.67500000
O       -8.16200000      18.00200100       0.08500000
O       -6.44100000      19.26300000      -1.36300000
H       -7.25600000      19.24900100       2.68900000
H       -8.22700000      21.14699900       3.76700000
H       -8.00300000      22.59100000       1.08800000
H       -8.12400000      24.11200000       3.73100000
H       -7.28500000      24.54600000       2.27400000
H       -6.14000000      23.19000100       4.52800000
H       -1.33900000      25.17200100       0.44400000
H       -1.28200000      26.22400100       1.84100000
H       -3.04400000      23.47100100       0.13900000
H       -5.02900000      22.42900100       1.16600000
H       -8.78600000      19.80699900       1.94100000
P      -10.53600000      22.84199900       1.03300000
C      -10.81800000      24.86500000      -0.62000000
O      -10.16500000      24.30699900       0.52100000
C      -10.09700000      26.11500000      -1.10700000
O       -9.98300000      27.05699900      -0.01500000
C       -8.66800000      25.89800100      -1.58600000
O       -8.29100000      26.95200000      -2.46200000
C       -7.88800000      25.98000000      -0.28500000
C       -8.64600000      27.08700000       0.44800000
N       -8.65900000      26.93400000       1.92000000
C       -7.48000000      27.17400000       2.62100000
O       -6.46200000      27.48900000       1.99100000
N       -7.48600000      27.04700100       3.97100000
C       -8.60400000      26.70500000       4.62300000
N       -8.55500000      26.60000000       5.94200000
C       -9.82600000      26.44899900       3.92500000
C       -9.79700000      26.58400000       2.57200000
O      -11.92700000      22.82700000       1.52500000
O      -10.13000000      21.88299900      -0.00900000
H      -11.84200000      25.12500000      -0.35300000
H      -10.69900000      26.45999900      -1.94800000
H       -8.51000000      24.96999900      -2.13500000
H       -6.82400000      26.17700000      -0.41400000
H       -7.92500000      25.03900000       0.26400000
H       -8.13800000      28.02899900       0.23900000
H       -9.38300000      26.34100000       6.45900000
H       -7.69000000      26.77899900       6.43100000
H      -10.73600000      26.16000000       4.45200000
H      -10.70700000      26.40700000       1.99900000
H      -10.80800000      24.12500000      -1.42100000
P       -7.20300000      26.69199900      -3.61400000
C       -5.91200000      28.84900100      -2.86200000
O       -6.56100000      28.12500000      -3.90400000
C       -6.73000000      30.06699900      -2.48400000
O       -7.44300000      29.80999900      -1.26400000
C       -5.93200000      31.32300000      -2.20000000
O       -5.69400000      32.00500100      -3.42300000
C       -6.87300000      32.11999900      -1.28900000
C       -7.73500000      31.03599900      -0.62700000
N       -9.72000000      29.84199900       3.89400000
C      -10.33300000      29.91000000       2.66200000
N      -11.64500000      29.62100000       2.61700000
N       -9.69800000      30.24099900       1.54500000
C       -8.38500000      30.50200100       1.75900000
C       -7.68400000      30.46100000       2.95000000
C       -8.37200000      30.10600100       4.13600000
O       -7.92000000      30.01499900       5.28600000
N       -6.35400000      30.79900000       2.72700000
C       -6.28200000      31.03100000       1.44100000
N       -7.48000000      30.87100000       0.78200000
O       -7.94500000      26.25000000      -4.81200000
O       -6.17100000      25.78900000      -3.06300000
H       -4.92700000      29.16799900      -3.20300000
H       -7.36100000      30.23700000      -3.35600000
H       -4.95700000      31.15200000      -1.74500000
H       -7.46300000      32.85900100      -1.83100000
H       -6.31100000      32.68100000      -0.54300000
H       -8.77600000      31.34100000      -0.73200000
H      -10.29200000      29.58000000       4.68400000
H      -12.14000000      29.65700000       1.73700000
H      -12.13600000      29.36800000       3.46300000
H       -5.36000000      31.32399900       0.93900000
H       -5.81100000      28.20299900      -1.99000000
P       -4.77300000      33.32000000      -3.47000000
C       -2.52800000      32.02000000      -3.25800000
O       -3.45700000      32.90900000      -2.67400000
C       -1.20000000      32.11000100      -2.53800000
O       -1.38400000      31.78400000      -1.13800000
C       -0.12200000      31.19199900      -3.08800000
O        0.90000000      31.98600000      -3.68600000
C        0.40000000      30.40800100      -1.87100000
C       -0.65300000      30.63699900      -0.78400000
N       -1.63500000      29.55200000      -0.62400000
C       -2.41700000      29.51600100       0.52800000
O       -2.23600000      30.37500000       1.40100000
N       -3.34400000      28.53599900       0.65700000
C       -3.51500000      27.62100000      -0.30500000
N       -4.43800000      26.68899900      -0.12900000
C       -2.72200000      27.63400100      -1.49500000
C       -1.80000000      28.62800000      -1.60500000
O       -5.43100000      34.40300000      -2.70600000
O       -4.39500000      33.51200100      -4.89000000
H       -2.38900000      32.28099800      -4.30700000
H       -0.86000000      33.13499800      -2.68600000
H       -0.48500000      30.50900100      -3.85600000
H        1.39200000      30.73800100      -1.56200000
H        0.48800000      29.34700000      -2.10500000
H       -0.10400000      30.71500000       0.15400000
H       -4.58600000      25.98500100      -0.83800000
H       -4.99400000      26.68199900       0.71400000
H       -2.85000000      26.88400100      -2.27600000
H       -1.18000000      28.68400000      -2.50000000
H       -2.90900000      31.00200100      -3.17800000
P        2.17500000      31.29400100      -4.37300000
C        3.68700000      32.25799900      -2.49900000
O        3.20700000      31.12400100      -3.17400000
C        4.46100000      31.85500000      -1.26100000
O        3.56200000      31.28500000      -0.27800000
C        5.55500000      30.81300000      -1.47900000
O        6.66300000      31.16600000      -0.67400000
C        4.89100000      29.50900100      -1.00600000
C        4.05400000      30.02800000       0.14900000
N        0.57600000      29.12599900       3.71700000
C        1.63900000      30.00099900       3.72400000
N        1.80200000      30.75200100       4.82600000
N        2.48800000      30.13100100       2.71300000
C        2.18600000      29.30600000       1.68000000
C        1.14800000      28.39900000       1.58100000
C        0.24800000      28.26899900       2.66600000
O       -0.73400000      27.51899900       2.76300000
N        1.20100000      27.75400000       0.35100000
C        2.24200000      28.27000000      -0.25000000
N        2.89500000      29.22400100       0.49700000
O        2.71800000      32.28099800      -5.33600000
O        1.83000000      29.92700000      -4.80900000
H        2.84500000      32.88499800      -2.20700000
H        4.93600000      32.78200100      -0.93900000
H        5.92100000      30.72800100      -2.50200000
H        5.58900000      28.71500000      -0.74000000
H        4.27100000      29.06600000      -1.78600000
H        4.69200000      30.03599900       1.03300000
H        2.56700000      31.40900000       4.88000000
H        1.16000000      30.65900000       5.60000000
H        2.56200000      27.97200000      -1.24900000
H        4.35200000      32.80699900      -3.16500000
P        8.10600000      30.52300100      -0.93200000
C        8.66800000      28.82000000       0.97500000
O        7.98900000      29.08700000      -0.24800000
C        7.95100000      29.42000000       2.17800000
O        6.53300000      29.10899900       2.11800000
C        8.46100000      28.88500000       3.51700000
O        8.81500000      29.93700000       4.39500000
C        7.31400000      28.04400100       4.07200000
C        6.09100000      28.60000000       3.36200000
N        1.72100000      26.29700100       4.95000000
C        2.43900000      27.29800000       5.47500000
N        3.57300000      27.86100000       5.01700000
C        3.97600000      27.27300100       3.87100000
C        3.34400000      26.23200000       3.21600000
C        2.14900000      25.73200000       3.79800000
N        1.42400000      24.74200100       3.26400000
N        4.04200000      25.88500000       2.06700000
C        5.06100000      26.70400000       2.04600000
N        5.08800000      27.57900000       3.10300000
O        9.09400000      31.34400000      -0.19800000
O        8.26200000      30.32399900      -2.39500000
H        9.67200000      29.24099900       0.91900000
H        8.14300000      30.49200100       2.12800000
H        9.37000000      28.29500000       3.39900000
H        7.23500000      28.09700000       5.15800000
H        7.45500000      26.98900000       3.83800000
H        5.63200000      29.36000100       3.99500000
H        2.05100000      27.71600000       6.40400000
H        1.72100000      24.30600000       2.40300000
H        0.58000000      24.43000000       3.72200000
H        5.81800000      26.69300100       1.26200000
H        8.69800000      27.73900000       1.11000000
P       10.00000000      29.69599900       5.45500000
C        9.01500000      31.04500000       7.46000000
O        9.27600000      29.79100000       6.87500000
C        8.24900000      30.85700000       8.75000000
O        6.89500000      30.44899900       8.43100000
C        8.79100000      29.76400000       9.65600000
O        9.76400000      30.30100100      10.55300000
C        7.54600000      29.31300000      10.40400000
C        6.45000000      29.47900000       9.35200000
N        2.93300000      25.84800000       8.28700000
C        2.90100000      26.90800100       9.10700000
N        3.85800000      27.82300000       9.34800000
C        4.97100000      27.55999900       8.63100000
C        5.15100000      26.50700000       7.75300000
C        4.06100000      25.61500000       7.57900000
N        4.08800000      24.56500100       6.74900000
N        6.42100000      26.55299900       7.19200000
C        6.97500000      27.61000100       7.72800000
N        6.15700000      28.27599900       8.60600000
O       10.96700000      30.81100100       5.32500000
O       10.44800000      28.29700100       5.28700000
H        8.42500000      31.65000000       6.77200000
H        8.32600000      31.81200000       9.27000000
H        9.29200000      28.95400000       9.12500000
H       10.04100000      29.62000100      11.17000000
H        7.36000000      29.87700100      11.31800000
H        7.63200000      28.27500000      10.72400000
H        5.53800000      29.75700000       9.88000000
H        1.96900000      27.04800000       9.65500000
H        4.91800000      24.37100000       6.20700000
H        3.27900000      23.96699900       6.66500000
H        9.95900000      31.54800000       7.67100000
H        7.99100000      27.93199900       7.49900000
Ag       4.54100000      15.81500000      17.13800000
Ag       5.95400000      16.07200100      14.76400000
Ag       6.74500000      17.47699900      16.95000100
Ag       4.30000000      18.57300000      17.23200000
Ag       3.39200000      17.23300000      14.93700000
Ag       5.70200000      18.85600100      14.72700000
Ag       4.71900000      17.47400100      12.48800000
Ag       3.24300000      20.07000000      14.67900000
Ag       4.62600000      20.20200000      12.24200000
Ag       2.22600000      18.86500000      12.39500000
Ag       2.69500000      22.18899900      12.95800000
Ag       0.26600000      21.29999900      11.94200000
Ag       2.49200000      21.38699900      10.27900000
Ag       1.34500000      23.87800000      11.12600000
Ag      -0.09600000      22.18800000       9.28800000
Ag      -1.15100000      24.76499900      10.14300000
Ag      -1.56300000      23.88200000       7.54400000
Ag       0.99100000      24.67799900       8.36800000
Ag      -0.41400000      25.85899900       5.83100000
Ag      -1.13100000      27.19899900       8.13200000
Ag      -2.92500000      26.03000100       6.55000000
Ag      -0.62700000      28.58799900       5.68900000
Ag      -2.57200000      27.21200000       4.20200000
Ag      -3.32300000      28.82500100       6.39300000
Ag      -5.34000000      27.48800100       4.96600000
Ag      -2.54600000      29.98900000       3.94600000
Ag      -4.49000000      28.59199900       2.66200000
Ag      -5.18800000      30.24700000       4.76100000
